# Supplementary material for: Analysis of the Mechanism of Wood Vinegar and Butyrolactone Promoting Rapeseed Growth and Improving Low-Temperature Stress Resistance Based on Transcriptome and Metabolomics
Source: Int J Mol Sci. 2024 Sep 9;25(17):9757. doi: 10.3390/ijms25179757 (PMC11395900; doi:10.3390/ijms25179757)
Supplement: Supplementary file 1 [file ijms-25-09757-s001.zip]

Archive with 3 entries (3 files):
- Table S1-S4 and Figure S1-S4.pdf
- Table S5. Significant enrichment pathways after treatment.xls
- Table S6. Pathway analysis of differentially metabolites genes after treatment.xlsx
