# Supplementary material for: Analysis of the Mechanism of Wood Vinegar and Butyrolactone Promoting Rapeseed Growth and Improving Low-Temperature Stress Resistance Based on Transcriptome and Metabolomics
Source: Int J Mol Sci. 2024 Sep 9;25(17):9757. doi: 10.3390/ijms25179757 (PMC11395900; doi:10.3390/ijms25179757)
Supplement: Supplementary file 1 [file ijms-25-09757-s001.zip › Table S5. Significant enrichment pathways after treatment.xls]

## Sheet: M_up.KEGG_enrichment
Table S5. 1 – Significant enrichment pathways after treatment with wood vinegar.
KEGG Pathway	Pathway ID	Gene Number	Background number	P-Value	Q-Value
Oxidative phosphorylation	ko00190	9	706	0.00166	0.108
Phagosome	ko04145	6	443	0.00739	0.24
Riboflavin metabolism	ko00740	2	50	0.0158	0.343
SNARE interactions in vesicular transport	ko04130	3	183	0.0336	0.437
Circadian rhythm - plant	ko04712	3	169	0.0275	0.437
Amino sugar and nucleotide sugar metabolism	ko00520	5	546	0.0596	0.646
Plant hormone signal transduction	ko04075	7	1154	0.156	0.697
Protein export	ko03060	2	229	0.219	0.697
RNA degradation	ko03018	3	489	0.289	0.697
Non-homologous end-joining	ko03450	1	22	0.081	0.697
Spliceosome	ko03040	6	800	0.0881	0.697
RNA transport	ko03013	5	749	0.161	0.697
Arginine and proline metabolism	ko00330	2	255	0.256	0.697
Cysteine and methionine metabolism	ko00270	3	470	0.269	0.697
Phenylalanine, tyrosine and tryptophan biosynthesis	ko00400	2	218	0.204	0.697
Tyrosine metabolism	ko00350	2	176	0.147	0.697
Valine, leucine and isoleucine biosynthesis	ko00290	1	105	0.332	0.697
Flavonoid biosynthesis	ko00941	1	105	0.332	0.697
Tropane, piperidine and pyridine alkaloid biosynthesis	ko00960	2	167	0.135	0.697
Butanoate metabolism	ko00650	1	90	0.293	0.697
C5-Branched dibasic acid metabolism	ko00660	1	43	0.152	0.697
Fructose and mannose metabolism	ko00051	2	269	0.276	0.697
Galactose metabolism	ko00052	2	196	0.173	0.697
Pentose and glucuronate interconversions	ko00040	3	383	0.182	0.697
Starch and sucrose metabolism	ko00500	3	517	0.318	0.697
Photosynthesis - antenna proteins	ko00196	1	79	0.262	0.697
Photosynthesis	ko00195	2	265	0.27	0.697
Arachidonic acid metabolism	ko00590	1	75	0.251	0.697
Glycerolipid metabolism	ko00561	2	278	0.289	0.697
Thiamine metabolism	ko00730	1	52	0.181	0.697
2-Oxocarboxylic acid metabolism	ko01210	2	309	0.332	0.697
Isoquinoline alkaloid biosynthesis	ko00950	1	116	0.36	0.731
Pantothenate and CoA biosynthesis	ko00770	1	122	0.375	0.738
Protein processing in endoplasmic reticulum	ko04141	4	824	0.389	0.743
Base excision repair	ko03410	1	137	0.41	0.752
Cutin, suberine and wax biosynthesis	ko00073	1	140	0.417	0.752
Autophagy - other eukaryotes	ko04136	1	148	0.434	0.759
RNA polymerase	ko03020	1	175	0.49	0.759
Arginine biosynthesis	ko00220	1	162	0.464	0.759
Ascorbate and aldarate metabolism	ko00053	1	164	0.468	0.759
N-Glycan biosynthesis	ko00510	1	171	0.482	0.759
Glycerophospholipid metabolism	ko00564	2	400	0.455	0.759
Terpenoid backbone biosynthesis	ko00900	1	190	0.519	0.784
MAPK signaling pathway - plant	ko04016	2	523	0.598	0.794
Ubiquitin mediated proteolysis	ko04120	2	546	0.621	0.794
mRNA surveillance pathway	ko03015	2	560	0.635	0.794
Alanine, aspartate and glutamate metabolism	ko00250	1	246	0.613	0.794
Phenylalanine metabolism	ko00360	1	213	0.56	0.794
Citrate cycle (TCA cycle)	ko00020	1	254	0.624	0.794
Pentose phosphate pathway	ko00030	1	226	0.581	0.794
Pyrimidine metabolism	ko00240	2	476	0.547	0.794
Biosynthesis of amino acids	ko01230	4	1064	0.585	0.794
Aminoacyl-tRNA biosynthesis	ko00970	1	286	0.668	0.819
Phosphatidylinositol signaling system	ko04070	1	314	0.702	0.83
Carbon fixation in photosynthetic organisms	ko00710	1	310	0.698	0.83
Glutathione metabolism	ko00480	1	363	0.754	0.875
Endocytosis	ko04144	2	741	0.78	0.883
Carbon metabolism	ko01200	3	1082	0.788	0.883
DNA replication	ko03030	2	914	0.868	0.957
Homologous recombination	ko03440	1	942	0.974	0.976
Mismatch repair	ko03430	1	865	0.965	0.976
Nucleotide excision repair	ko03420	1	953	0.976	0.976
Ribosome	ko03010	3	1475	0.925	0.976
Purine metabolism	ko00230	1	620	0.909	0.976
Plant-pathogen interaction	ko04626	1	748	0.945	0.976

## Sheet: M_down.KEGG_enrichment
Table S5. 2 – Significant enrichment pathways after treatment with wood vinegar.
KEGG Pathway	Pathway ID	Gene Number	Background number	P-Value	Q-Value
Tryptophan metabolism	ko00380	5	219	0.000316	0.0149
Brassinosteroid biosynthesis	ko00905	2	35	0.00399	0.0937
DNA replication	ko03030	7	914	0.0115	0.16
Stilbenoid, diarylheptanoid and gingerol biosynthesis	ko00945	3	185	0.0136	0.16
Citrate cycle (TCA cycle)	ko00020	3	254	0.031	0.291
Carotenoid biosynthesis	ko00906	2	122	0.0426	0.333
Glyoxylate and dicarboxylate metabolism	ko00630	3	330	0.0591	0.397
Pentose and glucuronate interconversions	ko00040	3	383	0.0838	0.446
Purine metabolism	ko00230	4	620	0.0853	0.446
MAPK signaling pathway - plant	ko04016	3	523	0.165	0.499
Ubiquitin mediated proteolysis	ko04120	3	546	0.18	0.499
Nucleotide excision repair	ko03420	5	953	0.113	0.499
Aminoacyl-tRNA biosynthesis	ko00970	2	286	0.179	0.499
Lysine biosynthesis	ko00300	1	60	0.149	0.499
Glycolysis / Gluconeogenesis	ko00010	3	485	0.141	0.499
Other glycan degradation	ko00511	1	56	0.14	0.499
Pyrimidine metabolism	ko00240	3	476	0.136	0.499
Mismatch repair	ko03430	4	865	0.202	0.52
One carbon pool by folate	ko00670	1	88	0.21	0.52
Peroxisome	ko04146	2	351	0.242	0.521
Homologous recombination	ko03440	4	942	0.246	0.521
Phenylpropanoid biosynthesis	ko00940	3	653	0.255	0.521
Sphingolipid metabolism	ko00600	1	98	0.231	0.521
Pyruvate metabolism	ko00620	2	377	0.268	0.524
Base excision repair	ko03410	1	137	0.308	0.546
Ribosome biogenesis in eukaryotes	ko03008	2	413	0.303	0.546
Cutin, suberine and wax biosynthesis	ko00073	1	140	0.313	0.546
Carbon metabolism	ko01200	4	1082	0.329	0.553
RNA degradation	ko03018	2	489	0.377	0.554
RNA polymerase	ko03020	1	175	0.375	0.554
Arginine biosynthesis	ko00220	1	162	0.353	0.554
Circadian rhythm - plant	ko04712	1	169	0.365	0.554
Galactose metabolism	ko00052	1	196	0.41	0.583
Basal transcription factors	ko03022	1	209	0.43	0.594
Arginine and proline metabolism	ko00330	1	255	0.497	0.648
Photosynthesis	ko00195	1	265	0.51	0.648
Cyanoamino acid metabolism	ko00460	1	249	0.488	0.648
Ribosome	ko03010	4	1475	0.561	0.664
2-Oxocarboxylic acid metabolism	ko01210	1	309	0.565	0.664
Biosynthesis of amino acids	ko01230	3	1064	0.545	0.664
Plant-pathogen interaction	ko04626	2	748	0.598	0.686
Spliceosome	ko03040	2	800	0.635	0.71
Glycerophospholipid metabolism	ko00564	1	400	0.66	0.721
Starch and sucrose metabolism	ko00500	1	517	0.753	0.804
mRNA surveillance pathway	ko03015	1	560	0.78	0.815
Plant hormone signal transduction	ko04075	2	1154	0.819	0.837
RNA transport	ko03013	1	749	0.869	0.869

## Sheet: D_up.KEGG_enrichment
Table S5. 3 – Significant enrichment pathways after treatment butyrolactone.
KEGG Pathway	Pathway ID	Gene Number	Background number	P-Value	Q-Value
Sulfur metabolism	ko00920	4	154	0.000709	0.0355
Cysteine and methionine metabolism	ko00270	6	470	0.00143	0.0357
Sulfur relay system	ko04122	2	49	0.00723	0.0811
Glucosinolate biosynthesis	ko00966	2	45	0.00612	0.0811
Thiamine metabolism	ko00730	2	52	0.00811	0.0811
Phagosome	ko04145	3	443	0.108	0.511
RNA polymerase	ko03020	2	175	0.0759	0.511
Spliceosome	ko03040	4	800	0.154	0.511
Tryptophan metabolism	ko00380	2	219	0.111	0.511
Fructose and mannose metabolism	ko00051	2	269	0.154	0.511
Starch and sucrose metabolism	ko00500	3	517	0.151	0.511
Carbon fixation in photosynthetic organisms	ko00710	2	310	0.192	0.511
Oxidative phosphorylation	ko00190	4	706	0.112	0.511
Vitamin B6 metabolism	ko00750	1	46	0.113	0.511
Glutathione metabolism	ko00480	3	363	0.0686	0.511
Selenocompound metabolism	ko00450	1	83	0.194	0.511
Sesquiterpenoid and triterpenoid biosynthesis	ko00909	1	76	0.179	0.511
2-Oxocarboxylic acid metabolism	ko01210	2	309	0.191	0.511
Carbon metabolism	ko01200	5	1082	0.15	0.511
Purine metabolism	ko00230	3	620	0.218	0.544
Carotenoid biosynthesis	ko00906	1	122	0.272	0.647
Steroid biosynthesis	ko00100	1	135	0.296	0.648
Biosynthesis of amino acids	ko01230	4	1064	0.298	0.648
Autophagy - other eukaryotes	ko04136	1	148	0.32	0.656
N-Glycan biosynthesis	ko00510	1	171	0.359	0.656
Fatty acid biosynthesis	ko00061	1	159	0.339	0.656
Fatty acid degradation	ko00071	1	176	0.368	0.656
Pyrimidine metabolism	ko00240	2	476	0.35	0.656
Stilbenoid, diarylheptanoid and gingerol biosynthesis	ko00945	1	185	0.382	0.659
Basal transcription factors	ko03022	1	209	0.42	0.677
Amino sugar and nucleotide sugar metabolism	ko00520	2	546	0.415	0.677
Protein export	ko03060	1	229	0.449	0.681
Pentose phosphate pathway	ko00030	1	226	0.445	0.681
Inositol phosphate metabolism	ko00562	1	242	0.468	0.682
Cyanoamino acid metabolism	ko00460	1	249	0.477	0.682
Fatty acid metabolism	ko01212	1	265	0.499	0.693
Aminoacyl-tRNA biosynthesis	ko00970	1	286	0.526	0.71
Endocytosis	ko04144	2	741	0.575	0.757
Peroxisome	ko04146	1	351	0.6	0.769
Protein processing in endoplasmic reticulum	ko04141	2	824	0.633	0.773
Pyruvate metabolism	ko00620	1	377	0.626	0.773
DNA replication	ko03030	2	914	0.689	0.781
Homologous recombination	ko03440	2	942	0.705	0.781
Mismatch repair	ko03430	2	865	0.66	0.781
Nucleotide excision repair	ko03420	2	953	0.711	0.781
Glycolysis / Gluconeogenesis	ko00010	1	485	0.719	0.781
MAPK signaling pathway - plant	ko04016	1	523	0.745	0.793
Phenylpropanoid biosynthesis	ko00940	1	653	0.819	0.854
Plant hormone signal transduction	ko04075	1	1154	0.952	0.972
Ribosome	ko03010	1	1475	0.98	0.98

## Sheet: D_down.KEGG_enrichment
Table S5. 4 – Significant enrichment pathways after treatment butyrolactone.
KEGG Pathway	Pathway ID	Gene Number	Background number	P-Value	Q-Value
Ribosome	ko03010	25	1475	1.49e-07	1.06e-05
Fatty acid degradation	ko00071	4	176	0.0128	0.456
Photosynthesis	ko00195	4	265	0.0474	0.575
Nicotinate and nicotinamide metabolism	ko00760	2	69	0.0486	0.575
Zeatin biosynthesis	ko00908	2	66	0.0449	0.575
Fatty acid metabolism	ko01212	4	265	0.0474	0.575
Phagosome	ko04145	4	443	0.191	0.746
Protein export	ko03060	3	229	0.113	0.746
SNARE interactions in vesicular transport	ko04130	2	183	0.24	0.746
Tryptophan metabolism	ko00380	3	219	0.102	0.746
Valine, leucine and isoleucine degradation	ko00280	3	194	0.0774	0.746
Phenylpropanoid biosynthesis	ko00940	5	653	0.242	0.746
Tropane, piperidine and pyridine alkaloid biosynthesis	ko00960	2	167	0.21	0.746
Propanoate metabolism	ko00640	2	115	0.117	0.746
Carbon fixation in photosynthetic organisms	ko00710	3	310	0.211	0.746
alpha-Linolenic acid metabolism	ko00592	2	167	0.21	0.746
Fatty acid biosynthesis	ko00061	2	159	0.195	0.746
Linoleic acid metabolism	ko00591	1	42	0.193	0.746
Synthesis and degradation of ketone bodies	ko00072	1	21	0.102	0.746
Brassinosteroid biosynthesis	ko00905	1	35	0.164	0.746
Purine metabolism	ko00230	5	620	0.211	0.746
Pyrimidine metabolism	ko00240	4	476	0.226	0.746
Plant-pathogen interaction	ko04626	6	748	0.184	0.746
Peroxisome	ko04146	3	351	0.266	0.788
Phenylalanine metabolism	ko00360	2	213	0.296	0.801
Butanoate metabolism	ko00650	1	90	0.369	0.801
Pentose and glucuronate interconversions	ko00040	3	383	0.311	0.801
Arachidonic acid metabolism	ko00590	1	75	0.319	0.801
Biosynthesis of unsaturated fatty acids	ko01040	1	98	0.395	0.801
Ether lipid metabolism	ko00565	1	94	0.382	0.801
Sphingolipid metabolism	ko00600	1	98	0.395	0.801
Biotin metabolism	ko00780	1	72	0.308	0.801
Folate biosynthesis	ko00790	1	88	0.363	0.801
Cyanoamino acid metabolism	ko00460	2	249	0.363	0.801
Diterpenoid biosynthesis	ko00904	1	92	0.376	0.801
Endocytosis	ko04144	4	741	0.525	0.813
RNA degradation	ko03018	3	489	0.456	0.813
DNA replication	ko03030	5	914	0.5	0.813
RNA polymerase	ko03020	1	175	0.592	0.813
Arginine biosynthesis	ko00220	1	162	0.564	0.813
Lysine degradation	ko00310	1	139	0.51	0.813
Tyrosine metabolism	ko00350	1	176	0.594	0.813
Ascorbate and aldarate metabolism	ko00053	1	164	0.569	0.813
Glyoxylate and dicarboxylate metabolism	ko00630	2	330	0.503	0.813
Pyruvate metabolism	ko00620	2	377	0.575	0.813
Starch and sucrose metabolism	ko00500	3	517	0.493	0.813
N-Glycan biosynthesis	ko00510	1	171	0.584	0.813
Cutin, suberine and wax biosynthesis	ko00073	1	140	0.512	0.813
Glycerophospholipid metabolism	ko00564	2	400	0.607	0.813
Porphyrin and chlorophyll metabolism	ko00860	1	167	0.575	0.813
beta-Alanine metabolism	ko00410	1	178	0.599	0.813
Glutathione metabolism	ko00480	2	363	0.554	0.813
Circadian rhythm - plant	ko04712	1	169	0.58	0.813
Terpenoid backbone biosynthesis	ko00900	1	190	0.623	0.819
Basal transcription factors	ko03022	1	209	0.658	0.834
Carbon metabolism	ko01200	5	1082	0.65	0.834
Plant hormone signal transduction	ko04075	5	1154	0.705	0.841
Homologous recombination	ko03440	4	942	0.711	0.841
Glycolysis / Gluconeogenesis	ko00010	2	485	0.71	0.841
Oxidative phosphorylation	ko00190	3	706	0.701	0.841
RNA transport	ko03013	3	749	0.738	0.859
Ubiquitin mediated proteolysis	ko04120	2	546	0.77	0.863
Spliceosome	ko03040	3	800	0.778	0.863
Amino sugar and nucleotide sugar metabolism	ko00520	2	546	0.77	0.863
2-Oxocarboxylic acid metabolism	ko01210	1	309	0.796	0.869
Mismatch repair	ko03430	3	865	0.821	0.883
Nucleotide excision repair	ko03420	3	953	0.867	0.919
Ribosome biogenesis in eukaryotes	ko03008	1	413	0.881	0.919
Cysteine and methionine metabolism	ko00270	1	470	0.911	0.937
Protein processing in endoplasmic reticulum	ko04141	1	824	0.986	0.986
Biosynthesis of amino acids	ko01230	2	1064	0.974	0.986
