# Supplementary material for: Analysis of the Mechanism of Wood Vinegar and Butyrolactone Promoting Rapeseed Growth and Improving Low-Temperature Stress Resistance Based on Transcriptome and Metabolomics
Source: Int J Mol Sci. 2024 Sep 9;25(17):9757. doi: 10.3390/ijms25179757 (PMC11395900; doi:10.3390/ijms25179757)
Supplement: Supplementary file 1 [file ijms-25-09757-s001.zip › Table S6. Pathway analysis of differentially metabolites genes after treatment.xlsx]

## Sheet: M-vs-CK
Table S6. 1 – Pathway analysis of differentially expressed genes after treatment with wood vinegar.
Pathway Name	Pathway ID	Pvalue	Pvalue_adjusted	Compounds	Count	Pop Hit	List_Total	Background Genes	URL
Phenylpropanoid biosynthesis	brp00940	2.02e-06	7.26e-05	C00079|L-Phenylalanine|1;C00315|Spermidine|1;C00482|Sinapate|1;C01494|Ferulate|1;C01772|trans-2-Hydroxycinnamate|1	5	68	16	4744	http://www.kegg.jp/kegg-bin/show_pathway?brp00940/C00079%09pink/C00315%09pink/C00482%09pink/C01494%09pink/C01772%09pink
2-Oxocarboxylic acid metabolism	brp01210	5.67e-05	0.00102	C16516|Indolylmethylthiohydroximate|1;C00026|2-Oxoglutarate|1;C00079|L-Phenylalanine|1;C00158|Citrate|1;C17241|4-Methylthiobutanaldoxime|1	5	134	16	4744	http://www.kegg.jp/kegg-bin/show_pathway?brp01210/C16516%09pink/C00026%09pink/C00079%09pink/C00158%09pink/C17241%09pink
Citrate cycle (TCA cycle)	brp00020	0.00196	0.0178	C00026|2-Oxoglutarate|1;C00158|Citrate|1	2	20	16	4744	http://www.kegg.jp/kegg-bin/show_pathway?brp00020/C00026%09pink/C00158%09pink
Glucosinolate biosynthesis	brp00966	0.00198	0.0178	C16516|Indolylmethylthiohydroximate|1;C00079|L-Phenylalanine|1;C17241|4-Methylthiobutanaldoxime|1	3	77	16	4744	http://www.kegg.jp/kegg-bin/show_pathway?brp00966/C16516%09pink/C00079%09pink/C17241%09pink
Alanine, aspartate and glutamate metabolism	brp00250	0.00383	0.0276	C00026|2-Oxoglutarate|1;C00158|Citrate|1	2	28	16	4744	http://www.kegg.jp/kegg-bin/show_pathway?brp00250/C00026%09pink/C00158%09pink
Biosynthesis of amino acids	brp01230	0.00831	0.0498	C00026|2-Oxoglutarate|1;C00079|L-Phenylalanine|1;C00158|Citrate|1	3	128	16	4744	http://www.kegg.jp/kegg-bin/show_pathway?brp01230/C00026%09pink/C00079%09pink/C00158%09pink
Nicotinate and nicotinamide metabolism	brp00760	0.0143	0.0717	C00153|Nicotinamide|1;C03150|Nicotinamide-beta-riboside|1	2	55	16	4744	http://www.kegg.jp/kegg-bin/show_pathway?brp00760/C00153%09pink/C03150%09pink
Phenylalanine metabolism	brp00360	0.0168	0.0717	C00079|L-Phenylalanine|1;C01772|trans-2-Hydroxycinnamate|1	2	60	16	4744	http://www.kegg.jp/kegg-bin/show_pathway?brp00360/C00079%09pink/C01772%09pink
Glyoxylate and dicarboxylate metabolism	brp00630	0.0179	0.0717	C00026|2-Oxoglutarate|1;C00158|Citrate|1	2	62	16	4744	http://www.kegg.jp/kegg-bin/show_pathway?brp00630/C00026%09pink/C00158%09pink
Metabolic pathways	brp01100	0.0394	0.142	C16516|Indolylmethylthiohydroximate|1;C00026|2-Oxoglutarate|1;C00079|L-Phenylalanine|1;C00153|Nicotinamide|1;C00158|Citrate|1;C00315|Spermidine|1;C00482|Sinapate|1;C00792|D-Arginine|1;C01494|Ferulate|1;C01772|trans-2-Hydroxycinnamate|1;C03150|Nicotinamide-beta-riboside|1;C05350|2-Hydroxy-3-(4-hydroxyphenyl)propenoate|1;C05903|Kaempferol|1	13	2702	16	4744	http://www.kegg.jp/kegg-bin/show_pathway?brp01100/C16516%09pink/C00026%09pink/C00079%09pink/C00153%09pink/C00158%09pink/C00315%09pink/C00482%09pink/C00792%09pink/C01494%09pink/C01772%09pink/C03150%09pink/C05350%09pink/C05903%09pink
Carbon metabolism	brp01200	0.0552	0.181	C00026|2-Oxoglutarate|1;C00158|Citrate|1	2	114	16	4744	http://www.kegg.jp/kegg-bin/show_pathway?brp01200/C00026%09pink/C00158%09pink
Taurine and hypotaurine metabolism	brp00430	0.0718	0.196	C00026|2-Oxoglutarate|1	1	22	16	4744	http://www.kegg.jp/kegg-bin/show_pathway?brp00430/C00026%09pink
Arginine biosynthesis	brp00220	0.0749	0.196	C00026|2-Oxoglutarate|1	1	23	16	4744	http://www.kegg.jp/kegg-bin/show_pathway?brp00220/C00026%09pink
ABC transporters	brp02010	0.0763	0.196	C00079|L-Phenylalanine|1;C00315|Spermidine|1	2	137	16	4744	http://www.kegg.jp/kegg-bin/show_pathway?brp02010/C00079%09pink/C00315%09pink
Vitamin B6 metabolism	brp00750	0.0905	0.201	C01215|2-(Acetamidomethylene)succinate|1	1	28	16	4744	http://www.kegg.jp/kegg-bin/show_pathway?brp00750/C01215%09pink
Biosynthesis of secondary metabolites	brp01110	0.0988	0.201	C16516|Indolylmethylthiohydroximate|1;C00026|2-Oxoglutarate|1;C00079|L-Phenylalanine|1;C00158|Citrate|1;C00482|Sinapate|1;C01494|Ferulate|1;C01772|trans-2-Hydroxycinnamate|1;C05903|Kaempferol|1;C06455|Hydroxymethylphosphonate|1;C17241|4-Methylthiobutanaldoxime|1	10	2059	16	4744	http://www.kegg.jp/kegg-bin/show_pathway?brp01110/C16516%09pink/C00026%09pink/C00079%09pink/C00158%09pink/C00482%09pink/C01494%09pink/C01772%09pink/C05903%09pink/C06455%09pink/C17241%09pink
beta-Alanine metabolism	brp00410	0.103	0.201	C00315|Spermidine|1	1	32	16	4744	http://www.kegg.jp/kegg-bin/show_pathway?brp00410/C00315%09pink
C5-Branched dibasic acid metabolism	brp00660	0.109	0.201	C00026|2-Oxoglutarate|1	1	34	16	4744	http://www.kegg.jp/kegg-bin/show_pathway?brp00660/C00026%09pink
Phenylalanine, tyrosine and tryptophan biosynthesis	brp00400	0.109	0.201	C00079|L-Phenylalanine|1	1	34	16	4744	http://www.kegg.jp/kegg-bin/show_pathway?brp00400/C00079%09pink
Lysine biosynthesis	brp00300	0.112	0.201	C00026|2-Oxoglutarate|1	1	35	16	4744	http://www.kegg.jp/kegg-bin/show_pathway?brp00300/C00026%09pink
Glutathione metabolism	brp00480	0.121	0.207	C00315|Spermidine|1	1	38	16	4744	http://www.kegg.jp/kegg-bin/show_pathway?brp00480/C00315%09pink
Butanoate metabolism	brp00650	0.133	0.208	C00026|2-Oxoglutarate|1	1	42	16	4744	http://www.kegg.jp/kegg-bin/show_pathway?brp00650/C00026%09pink
Cyanoamino acid metabolism	brp00460	0.142	0.208	C00079|L-Phenylalanine|1	1	45	16	4744	http://www.kegg.jp/kegg-bin/show_pathway?brp00460/C00079%09pink
Histidine metabolism	brp00340	0.147	0.208	C00026|2-Oxoglutarate|1	1	47	16	4744	http://www.kegg.jp/kegg-bin/show_pathway?brp00340/C00026%09pink
Ascorbate and aldarate metabolism	brp00053	0.153	0.208	C00026|2-Oxoglutarate|1	1	49	16	4744	http://www.kegg.jp/kegg-bin/show_pathway?brp00053/C00026%09pink
Flavone and flavonol biosynthesis	brp00944	0.159	0.208	C05903|Kaempferol|1	1	51	16	4744	http://www.kegg.jp/kegg-bin/show_pathway?brp00944/C05903%09pink
Aminoacyl-tRNA biosynthesis	brp00970	0.162	0.208	C00079|L-Phenylalanine|1	1	52	16	4744	http://www.kegg.jp/kegg-bin/show_pathway?brp00970/C00079%09pink
Lysine degradation	brp00310	0.168	0.208	C00026|2-Oxoglutarate|1	1	54	16	4744	http://www.kegg.jp/kegg-bin/show_pathway?brp00310/C00026%09pink
Pentose and glucuronate interconversions	brp00040	0.17	0.208	C00026|2-Oxoglutarate|1	1	55	16	4744	http://www.kegg.jp/kegg-bin/show_pathway?brp00040/C00026%09pink
Phosphonate and phosphinate metabolism	brp00440	0.173	0.208	C06455|Hydroxymethylphosphonate|1	1	56	16	4744	http://www.kegg.jp/kegg-bin/show_pathway?brp00440/C06455%09pink
Tropane, piperidine and pyridine alkaloid biosynthesis	brp00960	0.207	0.24	C00079|L-Phenylalanine|1	1	68	16	4744	http://www.kegg.jp/kegg-bin/show_pathway?brp00960/C00079%09pink
Flavonoid biosynthesis	brp00941	0.223	0.245	C05903|Kaempferol|1	1	74	16	4744	http://www.kegg.jp/kegg-bin/show_pathway?brp00941/C05903%09pink
Tyrosine metabolism	brp00350	0.233	0.245	C05350|2-Hydroxy-3-(4-hydroxyphenyl)propenoate|1	1	78	16	4744	http://www.kegg.jp/kegg-bin/show_pathway?brp00350/C05350%09pink
Arginine and proline metabolism	brp00330	0.233	0.245	C00315|Spermidine|1	1	78	16	4744	http://www.kegg.jp/kegg-bin/show_pathway?brp00330/C00315%09pink
Biosynthesis of various secondary metabolites - part 2	brp00998	0.239	0.245	C00079|L-Phenylalanine|1	1	80	16	4744	http://www.kegg.jp/kegg-bin/show_pathway?brp00998/C00079%09pink
Tryptophan metabolism	brp00380	0.246	0.246	C16516|Indolylmethylthiohydroximate|1	1	83	16	4744	http://www.kegg.jp/kegg-bin/show_pathway?brp00380/C16516%09pink
					76

## Sheet: D-vs-CK
Table S6. 2 – Pathway analysis of differentially expressed genes after treatment with butyrolactone.
Pathway Name	Pathway ID	Pvalue	Pvalue_adjusted	Compounds	Count	Pop Hit	List_Total	Background Genes	URL
Phenylpropanoid biosynthesis	brp00940	1.63e-07	6.5e-06	C00079|L-Phenylalanine|1;C00482|Sinapate|1;C00811|4-Coumarate|1;C01494|Ferulate|1;C05619|5-Hydroxyferulic acid methyl ester|1;C05851|Coumarin|1	6	68	19	4744	http://www.kegg.jp/kegg-bin/show_pathway?brp00940/C00079%09pink/C00482%09pink/C00811%09pink/C01494%09pink/C05619%09pink/C05851%09pink
2-Oxocarboxylic acid metabolism	brp01210	0.000141	0.00276	C00049|L-Aspartate|1;C00079|L-Phenylalanine|1;C00183|L-Valine|1;C16516|Indolylmethylthiohydroximate|1;C17241|4-Methylthiobutanaldoxime|1	5	134	19	4744	http://www.kegg.jp/kegg-bin/show_pathway?brp01210/C00049%09pink/C00079%09pink/C00183%09pink/C16516%09pink/C17241%09pink
Glucosinolate biosynthesis	brp00966	0.000207	0.00276	C00079|L-Phenylalanine|1;C00183|L-Valine|1;C16516|Indolylmethylthiohydroximate|1;C17241|4-Methylthiobutanaldoxime|1	4	77	19	4744	http://www.kegg.jp/kegg-bin/show_pathway?brp00966/C00079%09pink/C00183%09pink/C16516%09pink/C17241%09pink
Cyanoamino acid metabolism	brp00460	0.000695	0.00695	C00049|L-Aspartate|1;C00079|L-Phenylalanine|1;C00183|L-Valine|1	3	45	19	4744	http://www.kegg.jp/kegg-bin/show_pathway?brp00460/C00049%09pink/C00079%09pink/C00183%09pink
Aminoacyl-tRNA biosynthesis	brp00970	0.00106	0.00835	C00049|L-Aspartate|1;C00079|L-Phenylalanine|1;C00183|L-Valine|1	3	52	19	4744	http://www.kegg.jp/kegg-bin/show_pathway?brp00970/C00049%09pink/C00079%09pink/C00183%09pink
Nicotinate and nicotinamide metabolism	brp00760	0.00125	0.00835	C00049|L-Aspartate|1;C00153|Nicotinamide|1;C01004|N-Methylnicotinate|1	3	55	19	4744	http://www.kegg.jp/kegg-bin/show_pathway?brp00760/C00049%09pink/C00153%09pink/C01004%09pink
ABC transporters	brp02010	0.00184	0.0105	C00049|L-Aspartate|1;C00079|L-Phenylalanine|1;C00183|L-Valine|1;C00212|Adenosine|1	4	137	19	4744	http://www.kegg.jp/kegg-bin/show_pathway?brp02010/C00049%09pink/C00079%09pink/C00183%09pink/C00212%09pink
Pantothenate and CoA biosynthesis	brp00770	0.0054	0.027	C00049|L-Aspartate|1;C00183|L-Valine|1	2	28	19	4744	http://www.kegg.jp/kegg-bin/show_pathway?brp00770/C00049%09pink/C00183%09pink
Biosynthesis of amino acids	brp01230	0.0136	0.0602	C00049|L-Aspartate|1;C00079|L-Phenylalanine|1;C00183|L-Valine|1	3	128	19	4744	http://www.kegg.jp/kegg-bin/show_pathway?brp01230/C00049%09pink/C00079%09pink/C00183%09pink
Cysteine and methionine metabolism	brp00270	0.0257	0.103	C00049|L-Aspartate|1;C02218|Dehydroalanine|1	2	63	19	4744	http://www.kegg.jp/kegg-bin/show_pathway?brp00270/C00049%09pink/C02218%09pink
Biosynthesis of various secondary metabolites - part 2	brp00998	0.0399	0.135	C00079|L-Phenylalanine|1;C00811|4-Coumarate|1	2	80	19	4744	http://www.kegg.jp/kegg-bin/show_pathway?brp00998/C00079%09pink/C00811%09pink
Metabolic pathways	brp01100	0.0404	0.135	C00049|L-Aspartate|1;C00079|L-Phenylalanine|1;C00153|Nicotinamide|1;C00183|L-Valine|1;C00212|Adenosine|1;C00249|Hexadecanoic acid|1;C00482|Sinapate|1;C00792|D-Arginine|1;C00811|4-Coumarate|1;C01494|Ferulate|1;C02218|Dehydroalanine|1;C05619|5-Hydroxyferulic acid methyl ester|1;C12144|Phytosphingosine|1;C14279|Furfural|1;C16516|Indolylmethylthiohydroximate|1	15	2702	19	4744	http://www.kegg.jp/kegg-bin/show_pathway?brp01100/C00049%09pink/C00079%09pink/C00153%09pink/C00183%09pink/C00212%09pink/C00249%09pink/C00482%09pink/C00792%09pink/C00811%09pink/C01494%09pink/C02218%09pink/C05619%09pink/C12144%09pink/C14279%09pink/C16516%09pink
Carbon fixation in photosynthetic organisms	brp00710	0.0884	0.236	C00049|L-Aspartate|1	1	23	19	4744	http://www.kegg.jp/kegg-bin/show_pathway?brp00710/C00049%09pink
Arginine biosynthesis	brp00220	0.0884	0.236	C00049|L-Aspartate|1	1	23	19	4744	http://www.kegg.jp/kegg-bin/show_pathway?brp00220/C00049%09pink
Valine, leucine and isoleucine biosynthesis	brp00290	0.0884	0.236	C00183|L-Valine|1	1	23	19	4744	http://www.kegg.jp/kegg-bin/show_pathway?brp00290/C00183%09pink
Sphingolipid metabolism	brp00600	0.0957	0.237	C12144|Phytosphingosine|1	1	25	19	4744	http://www.kegg.jp/kegg-bin/show_pathway?brp00600/C12144%09pink
Cutin, suberine and wax biosynthesis	brp00073	0.103	0.237	C00249|Hexadecanoic acid|1	1	27	19	4744	http://www.kegg.jp/kegg-bin/show_pathway?brp00073/C00249%09pink
Alanine, aspartate and glutamate metabolism	brp00250	0.107	0.237	C00049|L-Aspartate|1	1	28	19	4744	http://www.kegg.jp/kegg-bin/show_pathway?brp00250/C00049%09pink
beta-Alanine metabolism	brp00410	0.121	0.248	C00049|L-Aspartate|1	1	32	19	4744	http://www.kegg.jp/kegg-bin/show_pathway?brp00410/C00049%09pink
Phenylalanine, tyrosine and tryptophan biosynthesis	brp00400	0.128	0.248	C00079|L-Phenylalanine|1	1	34	19	4744	http://www.kegg.jp/kegg-bin/show_pathway?brp00400/C00079%09pink
Lysine biosynthesis	brp00300	0.131	0.248	C00049|L-Aspartate|1	1	35	19	4744	http://www.kegg.jp/kegg-bin/show_pathway?brp00300/C00049%09pink
Monobactam biosynthesis	brp00261	0.145	0.248	C00049|L-Aspartate|1	1	39	19	4744	http://www.kegg.jp/kegg-bin/show_pathway?brp00261/C00049%09pink
Biosynthesis of secondary metabolites	brp01110	0.148	0.248	C00049|L-Aspartate|1;C00079|L-Phenylalanine|1;C00183|L-Valine|1;C00482|Sinapate|1;C00811|4-Coumarate|1;C01494|Ferulate|1;C05619|5-Hydroxyferulic acid methyl ester|1;C05851|Coumarin|1;C06455|Hydroxymethylphosphonate|1;C16516|Indolylmethylthiohydroximate|1;C17241|4-Methylthiobutanaldoxime|1	11	2059	19	4744	http://www.kegg.jp/kegg-bin/show_pathway?brp01110/C00049%09pink/C00079%09pink/C00183%09pink/C00482%09pink/C00811%09pink/C01494%09pink/C05619%09pink/C05851%09pink/C06455%09pink/C16516%09pink/C17241%09pink
Fatty acid elongation	brp00062	0.149	0.248	C00249|Hexadecanoic acid|1	1	40	19	4744	http://www.kegg.jp/kegg-bin/show_pathway?brp00062/C00249%09pink
Valine, leucine and isoleucine degradation	brp00280	0.156	0.249	C00183|L-Valine|1	1	42	19	4744	http://www.kegg.jp/kegg-bin/show_pathway?brp00280/C00183%09pink
Histidine metabolism	brp00340	0.173	0.261	C00049|L-Aspartate|1	1	47	19	4744	http://www.kegg.jp/kegg-bin/show_pathway?brp00340/C00049%09pink
Fatty acid degradation	brp00071	0.183	0.261	C00249|Hexadecanoic acid|1	1	50	19	4744	http://www.kegg.jp/kegg-bin/show_pathway?brp00071/C00249%09pink
Glycine, serine and threonine metabolism	brp00260	0.183	0.261	C00049|L-Aspartate|1	1	50	19	4744	http://www.kegg.jp/kegg-bin/show_pathway?brp00260/C00049%09pink
Phosphonate and phosphinate metabolism	brp00440	0.202	0.278	C06455|Hydroxymethylphosphonate|1	1	56	19	4744	http://www.kegg.jp/kegg-bin/show_pathway?brp00440/C06455%09pink
Fatty acid biosynthesis	brp00061	0.209	0.278	C00249|Hexadecanoic acid|1	1	58	19	4744	http://www.kegg.jp/kegg-bin/show_pathway?brp00061/C00249%09pink
Phenylalanine metabolism	brp00360	0.215	0.278	C00079|L-Phenylalanine|1	1	60	19	4744	http://www.kegg.jp/kegg-bin/show_pathway?brp00360/C00079%09pink
Tropane, piperidine and pyridine alkaloid biosynthesis	brp00960	0.24	0.3	C00079|L-Phenylalanine|1	1	68	19	4744	http://www.kegg.jp/kegg-bin/show_pathway?brp00960/C00079%09pink
Biosynthesis of unsaturated fatty acids	brp01040	0.259	0.314	C00249|Hexadecanoic acid|1	1	74	19	4744	http://www.kegg.jp/kegg-bin/show_pathway?brp01040/C00249%09pink
Tyrosine metabolism	brp00350	0.271	0.318	C00811|4-Coumarate|1	1	78	19	4744	http://www.kegg.jp/kegg-bin/show_pathway?brp00350/C00811%09pink
Tryptophan metabolism	brp00380	0.285	0.326	C16516|Indolylmethylthiohydroximate|1	1	83	19	4744	http://www.kegg.jp/kegg-bin/show_pathway?brp00380/C16516%09pink
Ubiquinone and other terpenoid-quinone biosynthesis	brp00130	0.311	0.346	C00811|4-Coumarate|1	1	92	19	4744	http://www.kegg.jp/kegg-bin/show_pathway?brp00130/C00811%09pink
Purine metabolism	brp00230	0.32	0.346	C00212|Adenosine|1	1	95	19	4744	http://www.kegg.jp/kegg-bin/show_pathway?brp00230/C00212%09pink
Carbon metabolism	brp01200	0.371	0.39	C00049|L-Aspartate|1	1	114	19	4744	http://www.kegg.jp/kegg-bin/show_pathway?brp01200/C00049%09pink
Fatty acid metabolism	brp01212	0.391	0.391	C00249|Hexadecanoic acid|1	1	122	19	4744	http://www.kegg.jp/kegg-bin/show_pathway?brp01212/C00249%09pink
Isoquinoline alkaloid biosynthesis	brp00950	0.391	0.391	C00811|4-Coumarate|1	1	122	19	4744	http://www.kegg.jp/kegg-bin/show_pathway?brp00950/C00811%09pink
						90
